# Supplementary material for: Ficolin-2 Plasma Level Assesses Liver Fibrosis in Non-Alcoholic Fatty Liver Disease
Source: Int J Mol Sci. 2022 Mar 4;23(5):2813. doi: 10.3390/ijms23052813 (PMC8911336; doi:10.3390/ijms23052813)
Supplement: Supplementary file 1 [file ijms-23-02813-s001.zip]

Archive with 3 entries (3 files):
- ijms-1619225-supplementary1.pdf
- ijms-1619225-supplementary2.pdf
- ijms-1619225-supplementary2.xlsx
